# Supplementary material for: N-Acetylglucosamine and Immunoglobulin Strengthen Gut Barrier Integrity via Complementary Microbiome Modulation
Source: Nutrients. 2026 Jan 9;18(2):210. doi: 10.3390/nu18020210 (PMC12845043; doi:10.3390/nu18020210)
Supplement: Supplementary file 1 [file nutrients-18-00210-s001.zip]

Archive with 1 entries (1 files):
- nutrients-4030478-supplementary.pdf
